# Supplementary material for: Biological Selenite Reduction, Characterization and Bioactivities of Selenium Nanoparticles Biosynthesised by Pediococcus acidilactici DSM20284
Source: Molecules. 2023 Apr 28;28(9):3793. doi: 10.3390/molecules28093793 (PMC10180234; doi:10.3390/molecules28093793)
Supplement: Supplementary file 1 [file molecules-28-03793-s001.zip]

Archive with 1 entries (1 files):
- molecules-2336047-supplementary.pdf
